# Supplementary material for: The Efficacy of Fat Grafting on Treating Post-Mastectomy Pain with and without Breast Reconstruction: A Systematic Review and Meta-Analysis
Source: Curr Oncol. 2024 Apr 4;31(4):2057–66. doi: 10.3390/curroncol31040152 (PMC11049271; doi:10.3390/curroncol31040152)
Supplement: Supplementary file 1 [file curroncol-31-00152-s001.zip]

Archive with 1 entries (1 files):
- curroncol-2928790-supplementary.xlsx
