# Supplementary material for: The Efficacy of Fat Grafting on Treating Post-Mastectomy Pain with and without Breast Reconstruction: A Systematic Review and Meta-Analysis
Source: Curr Oncol. 2024 Apr 4;31(4):2057–66. doi: 10.3390/curroncol31040152 (PMC11049271; doi:10.3390/curroncol31040152)
Supplement: Supplementary file 1 [file curroncol-31-00152-s001.zip › curroncol-2928790-supplementary.xlsx]

## Sheet: Sheet1
																							Average pain score (SD/95% CI) @				Maximum pain score (SD/95% CI) @
Study ID (Last name Year)	Group	Country	Study period	Study type	Sample size	Mean age (SD)	Mean BMI (SD)	Ethnicity	Definition of PMPS	Mean follow up/time since surgery (SD)	Follow up time points	Prior radiotherapy (%)	Prior chemotherapy (%)	Antiestrogen therapy (%)	Type of node dissection: Sentinal OR Axillary (n(%))	Type of Surgery Mastectomy only 1 Mastectomy with implant reconstruction 2 Mastectomy with autologous reconstruction 3	Tumour stage (TNM)	Anesthesia details		Fat harvest site	Fat injected (cc)	Type of pain measurement used (e.g. VAS, BREAST-Q, etc)	Baseline	3 months	6 months	1 year (or longer)	Baseline	3 months	6 months	1 year (or longer)	Mean VAS change from baseline to latest score (SD/range/95% CI)	Calculated/Estimated SD	Patient reported outcomes (e.g. BREAST-Q pain, etc)	Other way of pain measurement (if applicable)	Conclusion	Complications	Revision surgery
Calabrese 2019	Control (Standard expander-implant 2-stage reconstruction)	Italy	Jan 2010 - Dec 2014	Case-control	130	57	N/A	N/A	BREAST-Q (administered 2 years after surgery) - physical wellbeing (neck pain, upper back pain, shoulder pain, arm pain, rib pain, pain in muscles of chest, sharp pains in breast, shooting pains in breast)	36.15 months	2 years	16 (12.31)	78 (60)	N/A	N/A	2 Expander/implant standard reconstruction	N/A	N/A		N/A	85.26	BREAST-Q	N/A	N/A	N/A	N/A	N/A	N/A	N/A	N/A	N/A		Tightness in breast: 51 (59%) Pulling in breast: 50 (57%) Nagging feeling in breast: 50 (57%) Tenderness in breast: 39 (44%) Sharp pains in breast: 57 (65%) Shooting pains in breast: 63 (72%) Aching feeling in breast: 62 (71%) Throbbing feeling in breast: 64 (73%)	N/A	"Difference in onset of breast pain between groups was statistically significant (p = 0.013)"	6 hematoma, 5 seroma, 4 implant infection. 1 rupture, 28 capsular contracture, displacement 38, asymmetry 22	Within 3 years 45
Calabrese 2019	Intervention (Hybrid breast reconstruction)	Italy	Jan 2010 - Dec 2014	Case-control	84	55	N/A	N/A	^	32.91 months	2 years	22 (26.19)	53 (63.10)	N/A	N/A	3 Hybrid breast reconstruction protocol >> fat grafting performed during course of expander/implant reconstruction	N/A	N/A		N/A	89.5	BREAST-Q	N/A	N/A	N/A	N/A	N/A	N/A	N/A	N/A	N/A		Tightness in breast: 23 (35%) Pulling in breast: 23 (35%) Nagging feeling in breast: 23 (35%) Tenderness in breast: 30 (47%) Sharp pains in breast: 20 (31%) Shooting pains in breast: 29 (46%) Aching feeling in breast: 23 (35%) Throbbing feeling in breast: 26 (41%)	N/A	^	0 hematoma, 2 seroma, 1 implant infection, 0 implant exposure, 0 rupture, 6 capsular contracture, displacement 9, asymmetry 10	Within 3 years 18
Caviggioli 2011	Control	Italy	Feb 2006 - Aug 2008	Prospective cohort	35	N/A	N/A	N/A	Chronic pain in the anterior side of the thorax, in the axilla, and/or in the upper half of the arm beginning after mastectomy or quadrantectomy and persisting for more than 3 months after surgery; "chronic pain is defined as PMPS if it responds to three criteria: pain properties, location, and timing"	13 months	Baseline, 1 year	41 (100)	N/A	N/A	Axillary, 41 (100)	2	N/A	N/A		N/A	N/A	VAS	N/A	N/A	N/A	N/A	N/A	N/A	N/A	N/A	Decrease in pain: -1.04 (3.7-6.3)	f=0.231 SD=0.6	N/A	N/A	"Pain decreased significantly in Pts with PMPS treated with autologous fat tissue grafting (p = 0.0005)"	All patients enlisted for this study had a normal follow-up without complications, such as dehiscence, infection, or scar anomalies
Caviggioli 2011	Intervention (fat tissue grafting)	Italy	Feb 2006 - Aug 2008	Prospective cohort	63	N/A	N/A	N/A	^	13 months	Baseline, 1 year	72 (100)	N/A	N/A	Axillary, 72 (100)	2 + Fat tissue grafting	N/A	Liposuction under sedation and analgesia	63	Subumbilical area	55	VAS	N/A	N/A	N/A	N/A	N/A	N/A	N/A	N/A	Decrease in pain: -3.23 (2.0-9.6)	f=0.21 SD=1.6	N/A	N/A	^	^
Caviggioli 2015	Control	Italy	Feb 2006 - Nov 2014	Prospective cohort	70	N/A	N/A	N/A	Chronic pain situated in the anterior side of the thorax, in the axilla, and/or in the upper half of the arm and lasts more than 3 months after mastectomy or quadrantectomy surgical procedures	12 months (11.7-13.5)	Baseline, 12 months	78 (100)	N/A	N/A	Axillary, 41 (53)	1	N/A	N/A		N/A	N/A	VAS	6.9 (+/2 2.2)	N/A	N/A	5.8 (+/- 1.9)	N/A	N/A	N/A	N/A	Decrease in pain: -1.14 (±2.72)		N/A	N/A	"Pain decreased significantly in Pts with PMPS treated with autologous fat tissue grafting (p<0.005), while in control Pts no statistical difference was found (p>0.05)"	All patients enlisted had a normal follow-up with no com- plications, such as dehiscence, infection, or scar anomalies.
Caviggioli 2015	Intervention (fat grafting)	Italy	Feb 2006 - Nov 2014	Prospective cohort	120	N/A	N/A	N/A	^	12 months (11.7-13.5)	Baseline, 12 months	131 (100)	N/A	N/A	Axillary, 72 (55)	1 + Fat tissue grafting	N/A	Liposuction under sedation and analgesia	120	Subumbilical area	Overall: 52 (+/- 8.9) Mastectomy: 55 (+/-9.3) Quadrantectomy: 39 (+/-5.4)	VAS	7.2 (SD +/- 2.1)	N/A	N/A	3.3 (SD +/- 3.1)	N/A	N/A	N/A	N/A	Decrease in pain: -3.19 (±2.86)		N/A	N/A	^	^
Cogliandro 2017	Control	Italy	2011 - 2015	Prospective cohort	24	41	N/A	N/A	BREAST-Q (pain in the muscles of the chest, sharp pains in the breast area and shooting pains in the breast area, pain of the neck, upper back, arm, shoulder, and rib sites)	2.5 years	6 months, 1 year	13 (54)	N/A Adjuvant chemotherapy: 16 (67)	N/A	N/A	2	N/A	N/A		N/A	N/A	BREAST-Q	N/A	N/A	Neck pain: 10 (42) Upper back pain: 10 (42) Shoulder pain: 11 (46) Arm pain: 9 (37) Rib pain: 15 (62) Pain in muscles of your chest: 16 (67) Difficulty lifting or moving your arms: 8 (33) Difficulity sleeping because of discomfort in your breast area: 11 (46) Tightness in your breast area: 16 (67) Pulling in your breast area: 15 (62) Nagging feeling in your breast area: 16 (67) Tenderness in your…	Neck pain: 19 (42) Upper back pain: 10 (42) Shoulder pain: 11 (46) Arm pain: 9 (37) Rib pain: 15 (62) Pain in muscles of your chest: 16 (67) Difficulty lifting or moving your arms: 8 (33) Difficulity sleeping because of discomfort in your breast area: 11 (46) Tightness in your breast area: 15 (62) Pulling in your breast area: 15 (62) Nagging feeling in your breast area: 16 (67) Tenderness in your…	N/A	N/A	N/A	N/A	N/A		Neck pain: 19 (42) Upper back pain: 10 (42) Shoulder pain: 11 (46) Arm pain: 9 (37) Rib pain: 15 (62) Pain in muscles of your chest: 16 (67) Difficulty lifting or moving your arms: 8 (33) Difficulity sleeping because of discomfort in your breast area: 11 (46) Tightness in your breast area: 15 (62) Pulling in your breast area: 15 (62) Nagging feeling in your breast area: 16 (67) Tenderness in your…	N/A	"we noted that group A obtained significantly better results than group B (control) regarding the following: ability to wear more fitted clothing; reconstructed breast softness; breasts of equal size relative to one another; reconstructed breast look and touch; amount of implant rippling (wrinkling) perceived by Pts; psychosocial well-being; and physical well-being, chest, and upper body." "Our r…
Cogliandro 2017	Intervention (secondary lipofilling)	Italy	2011 - 2015	Prospective cohort	46	^	N/A	N/A	^	^	6 months, 1 year	34 (28)	N/A Adjuvant chemotherapy: 39 (85)	N/A	N/A	2 + Secondary lipofilling	N/A	General anesthesia or LMA	46	Lower abdomen, flanks, hips, thighs	110	BREAST-Q	N/A	N/A	Neck pain: 21 (46) Upper back pain: 19 (41) Shoulder pain: 20 (43) Arm pain: 23 (50) Rib pain: 22 (48) Pain in muscles of your chest: 20 (43) Difficulty lifting or moving your arms: 17 (40) Difficulity sleeping because of discomfort in your breast area: 14 (30) Tightness in your breast area: 12 (26) Pulling in your breast area: 16 (35) Nagging feeling in your breast area: 15 (33) Tenderness in yo…	Neck pain: 21 (46) Upper back pain: 19 (41) Shoulder pain: 20 (43) Arm pain: 23 (50) Rib pain: 22 (48) Pain in muscles of your chest: 20 (43) Difficulty lifting or moving your arms: 17 (40) Difficulity sleeping because of discomfort in your breast area: 13 (28) Tightness in your breast area: 12 (26) Pulling in your breast area: 16 (35) Nagging feeling in your breast area: 15 (33) Tenderness in yo…	N/A	N/A	N/A	N/A	N/A		Neck pain: 21 (46) Upper back pain: 19 (41) Shoulder pain: 20 (43) Arm pain: 23 (50) Rib pain: 22 (48) Pain in muscles of your chest: 20 (43) Difficulty lifting or moving your arms: 17 (40) Difficulity sleeping because of discomfort in your breast area: 13 (28) Tightness in your breast area: 12 (26) Pulling in your breast area: 16 (35) Nagging feeling in your breast area: 15 (33) Tenderness in yo…	N/A	^	two patients who had a complication: 1 infection and 1 intraoperative implant rupture
Juhl 2016	Control	Denmark	Jul 2013 - Dec 2015	RCT	7	58.9 ±7.4 (50.2-69.4)	23.7±5.4 (17.7-33.4)	Caucasian (100%)	"Persistent pain after breast cancer therapy (PPBCT), defined by the International Association for the Study of Pain as pain in the anterior thorax, axilla and/or medial upper arm, persisting for more than three months after end of treatment."	N/A (time since mastectomy 3.0±1.8 (0.7-5.2) )	Baseline, 3 months, 6 months	4 (57)	4 (57)	7 (100)	Axillary, 5 (71)	1	N/A	N/A		N/A	N/A	DoloTest, VAS, Neuropathic Pain Symptom Inventory (NPSI)	DoloTest total: 200 +/- 117 VAS (Pain): 48 ± 20 NPSI total: 16 +/- 8	DoloTest total: 163 +/- 59 VAS (Pain): 44 ± 16 NPSI total: 14 +/- 8	DoloTest total: 263 +/- 167 VAS (Pain): 58 ± 24 NPSI total: 15 +/- 6	N/A	N/A	N/A	N/A	N/A	VAS At 3 months: 4 At 6 months:10 NPSI 1 alexander@oncology.dk	At 3 months: At 6 months:	N/A	DoloTest: No significant change was observed at three months (p=0.36) or at six months (p=0.25) compared to baseline. NPSI: no significant change was observed at 3 months (p=0.55) or at 6 months (p=0.68)	"Fat grafting had a significant analgesic effect, with an average pain reduction of 36 (54.9%) VAS pain points." "Fat grafting is an effective technique for alleviating pain in mastectomized Pts with PPBCT. Further clinical studies are needed in order to elucidate the mechanism for the analgesic effect of fat grafting as well as the longevity of the observed analgesic effect."
Juhl 2016	Intervention (fat grafting)	Denmark	Jul 2013 - Dec 2015	RCT	8	59.9 ±9.8 (49.3-74.3)	26.0±6.5 (18.4-34.3)	Caucasian (100%)	^	N/A (time since mastectomy 3.7±2.5 (1.0-7.3) )	Baseline, 3 months, 6 months	6 (75)	6 (75)	6 (75)	Axillary, 6 (75)	1 + Fat grafting	N/A	General anesthesia	8	Lower abdomen	71 +/-24.6 (39-117)	DoloTest, VAS, Neuropathic Pain Symptom Inventory (NPSI)	DoloTest total: 409 +/- 141 VAS (Pain): 67 ± 18 NPSI total: 24 +/- 10	DoloTest total: 189 +/- 175 VAS (Pain): 31 ± 22 NPSI total: 11 +/- 10	DoloTest total: 208 +/- 196 VAS (Pain): 31 ± 26 NPSI total: 11 +/- 7	N/A	N/A	N/A	N/A	N/A	At 3 months: -36.0, 95%CI(27.1-44.9) At 6 months: -35.8, 95%CI(20.6-50.9) NPSI 13	At 3 months: 12.21 At 6 months: 32.87	N/A	DoloTest: mean decrease 201, 95%CI(98-304), p<0.001 NPSI: 3 months (mean decrease 12.9, 95%CI(9.6-17.8), p<0.001), 6 months (mean decrease 13.7, 95%CI(9.6-17.8), p<0.001); All patients in the fat grafting had a reduced NPSI score (mean reduction 55.4%, range 25-88.5%)	^	No complications to the fat grafting were observed
Lisa 2020	Intervention (autologous fat graft)	Italy	Feb 2018 - Mar 2019	Multicentre prospective interventional study	37	48 (+/- 6.2)	22.27 (+/- 3.2)	N/A	Chronic neuropathic pain located in the front of the chest, in the axilla and in the upper arm that lasts for more than 3 months after surgery.	N/A	Baseline, 1 month, 3 months, 6 months	22 (60)	21 (57)	N/A	Axillary, 22 (60)	1 + fat grafting	N/A	Sedation and analgesia	37	Hip	60	VAS	6.9 (1.3)	0.83 (1.60)	0.39 (2.09)	N/A	N/A	N/A	N/A	N/A	6.51		N/A	N/A	Pain is significantly reduced after 1 month (p<0.0001) and 3 months (p<0.005)	All patients had regular follow-up without complications
Maione 2014	Control	Italy	Apr 2011 - Apr 2012	Prospective cohort	35	54 (36–67)	29.5 (21.4–39.0)	Caucasian (100%)	International Association for the Study of Pain (IASP) definition: chronic pain condition with characteristics resembling neuropathic pain >> localized in the anterior side of the thorax, in the axilla, and/or in the upper half of the arm and has a timing consistent with the IASP definition of chronic pain, lasting more than 3 months after a mastectomy or a lumpectomy	10 months (9-12 months)	Baseline, 1 year	37 (100)	0	N/A	Axillary, 23 (62)	1 (lumpectomy)	N/A	N/A		N/A	N/A	VAS	N/A	N/A	N/A	N/A	N/A	N/A	N/A	N/A	Mean decrease: -0.9 (±2.6)		N/A	N/A	"Fat grafting has already proven its effectiveness in terms of decreasing pain in the Tx of different forms of neuropathic pain such as Arnold's neuralgia and PMPS following mastectomy with axillar dissection and radiotherapy, leading to scar entrapment release and anatomical remodeling." "Results showed that autologous fat tissue grafting significantly decreased pain in Pts with PMPS following l…
Maione 2014	Intervention (autologous fat graft)	Italy	Apr 2011 - Apr 2012	Prospective cohort	57	51 (33-68)	30.4 (22.5–38.6)	Caucasian (100%)	^	^	Baseline, 1 year	59 (100)	0	N/A	Axillary, 38 (64)	1 + fat grafting (lumpectomy)	N/A	Sedation and local anesthesia	57	Subumbilical area	39	VAS	N/A	N/A	N/A	N/A	N/A	N/A	N/A	N/A	Mean decrease: -3.1 (±2.7)		N/A	N/A	^	Post lumpetectomy complications were excluded. All enlisted patients had a normal follow-up without complications such as dehiscence, infection, or complications with the scar
Panettiere 2009	Control	Italy	Jan 2006 - Jan 2008	Prospective cohort	41	49.4 ± 9.6	N/A	N/A	N/A	N/A	Baseline, 3 months	42 (100)	N/A	N/A	N/A	2	N/A	N/A		N/A	N/A	LENT-SOMA	N/A	N/A	N/A	N/A	N/A	N/A	N/A	N/A	N/A		N/A	N/A	"The present study confirms that free fat grafts can greatly improve both functional and aesthetic results and reduce the incidence of complications."	implant exposure 2	2
Panettiere 2009	Intervention (fat transfer)	Italy	Jan 2006 - Jan 2008	Prospective cohort	20	48.3 ± 9.1	N/A	N/A	N/A	17.6 months	Baseline, 3 months	20 (100)	N/A	N/A	N/A	2 + autologous fat transplant	N/A	Local anesthesia (0.5% lidocaine + epinephrine, 1:200,000 in saline solution)	20	Hips, abdomen, trochanteric area	24.5 ± 10.8 per session (average 3.4 ± 1.9 sessions)	LENT-SOMA	1.1 ± 1.1	0.1 ± 0.3	N/A	N/A	N/A	N/A	N/A	N/A	Baseline vs. 3 months: p <= 0.001783		N/A	N/A	^	implant exposure 0, no significant complications
Sollie 2022	Control	Denmark	Oct 2017 - Sep 2020	RCT	17	61 (8.8)	26.2 (3.7)	Caucasian (100%)	Pain present at least 3 months following sx, present for a minimum of 4 days per week, average intensity 3 or more	4 (2.7)	Baseline, 3 months, 6 months	13 (77)	10 (59)	17 (100)	Axillary, 11 (65)	1	NA	General anesthesia		Thigh and abdomen		Numerical Rating score (NRS) AND Nueropathic pain score inventory (NPSI)	NRS 5.3 (4.4 to 6.2) NPSI 20.5	4.7 (3.5 to 5.9)	4.3 (3.1 to 5.4) NPSI 16.4	NA	7.1 (6.3 to 8)	6.3 (5 to 7.5)	5.9 (4.6 to 7.2)	NA	Average -1 (-2 to 0) CI NPSI 4.1	1.944	NA	NPSI (mean change (range)) Superficial pain (-0.9 (-2.2 to 0.4)) Deep pain (-2.0 (-3.2 to -0.7))	Non-superior
Sollie 2022	Intervention	Denmark	Oct 2017 - Sep 2020	RCT	18	63.8 (9.9)	26.3 (3.5)	Caucasian (100%)		3 (2.5)		18 (100)	14 (78)	18 (100)	Axillary, 12 (67)	1		GA	18		50		NRS 5.3 (4.6 to 6) NPSI 16.9	4.1 (2.9 to 5.3)	4.3 (3.1 to 5.4) NPSI 13.3		6.6 (5.6 to 7.4)	5.8 (4.8 to 6.8)	5.7 (4.4 to 7.0)		Average -1.1 (-2 to -0.1) NPSI 3.6	1.73		NPSI (mean change (range)) Superficial pain (-0.7 (-2 to 0.6)) Deep pain (-1.2 (-2.5 to 0))
